# Supplementary material for: Activated interferon response from DNA damage in multiple myeloma cells contributes to the chemotherapeutic effects of anthracyclines
Source: Front Oncol. 2024 May 10;14:1357996. doi: 10.3389/fonc.2024.1357996 (PMC11116600; doi:10.3389/fonc.2024.1357996)
Supplement: Supplementary file 1 [file Table_1.xlsx]

## Sheet: Sheet 1
ID	con	con	con	DOXO	DOXO	DOXO
ADAR	188.652	120.811	167.338	139.856	113.323	176.064
B2M	139.607	186.826	149.063	262.062	256.756	244.175
BATF2	0.041	0.081	0	0.031	0.035	0.178
BST2	212.916	276.626	228.283	585.762	597.99	396.372
C1S	0.339	0.466	0.369	0.648	0.529	0.818
CASP1	6.768	8.253	6.824	44.766	36.893	41.978
CASP8	33.738	29.997	26.516	42.131	41.611	54.474
CCRL2	0.045	0	0.085	0	0.038	0.039
CD47	16.673	17.462	15.115	11.686	10.166	12.335
CD74	0.057	0	0.054	8.391	3.914	3.385
CMPK2	0.049	0.024	0.046	0.092	0	0
CMTR1	20.562	17.179	20.739	25.56	23.163	24.65
CNP	15.456	15.755	15.324	28.486	29.921	23.416
CSF1	3.477	4.56	3.262	3.535	3.473	2.794
CXCL11	0	0	0	0.038	0.085	0.087
DDX60	0.456	0.266	0.252	2.029	1.013	2.622
DHX58	2.811	1.995	2.273	5.918	4.976	4.362
EIF2AK2	7.094	5.052	6.376	4.942	3.77	7.331
ELF1	39.195	27.493	32.604	18.201	13.813	26.359
EPSTI1	2.044	1.672	1.673	4.056	3.257	3.041
GBP2	4.433	4.104	3.816	6.068	5.866	7.845
GBP4	0	0	0	0.024	0	0.068
GMPR	0.441	0.376	0.654	0.951	1.281	0.66
HELZ2	8.911	6.211	9.54	28.674	22.843	26.34
HERC6	0.024	0.219	0.185	0.646	0.394	0.897
HLA-C	64.182	91.184	77.716	370.564	369.738	241.358
IFI35	37.617	56.093	43.944	101.613	99.819	64.753
IFI44	2.039	1.013	1.175	1.025	0.096	0.741
IFI44L	0.179	0.162	0.199	0.086	0	0.014
IFIH1	7.529	6.623	5.797	20.091	13.4	21.975
IFIT2	0.326	0.116	0.154	0.211	0.039	0.325
IFIT3	4.777	6.004	3.892	8.732	3.125	5.429
IFITM1	0.918	2.826	1.558	7.819	7.692	3.522
IFITM3	0	0	0	0	0	0.069
IL15	1.639	1.401	1.499	1.38	1.926	2.727
IL4R	2.263	2.397	2.91	15.529	15.224	13.364
IL7	0.089	0.222	0	0.303	0	0.389
IRF1	16.124	15.443	17.588	52.944	48.289	43.269
IRF2	49.987	44.055	51.149	40.475	35.365	42.262
IRF7	0	0	0	0.067	0.076	0.117
ISG15	31.574	49.119	36.971	307.665	283.812	175.251
ISG20	55.062	74.673	51.903	56.844	58.137	32.316
LAMP3	0.578	0.246	0.13	14.968	8.881	14.049
LAP3	76.972	81.314	77.258	58.202	42.067	58.968
LGALS3BP	0.26	0.405	0.455	0.699	1.287	0.582
LPAR6	0.125	0.093	0.295	0.071	0.318	0.873
MOV10	4.824	4.326	4.41	26.716	30.104	26.753
MVB12A	10.798	15.756	13.972	11.252	18.252	11.381
MX1	29.094	29.49	25.327	38.132	27.554	25.067
NCOA7	3.119	2.198	2.994	2.248	1.861	3.488
NMI	6.357	7.31	5.775	12.561	11.96	12.066
NUB1	10.409	10.71	12.463	17.486	14.937	20.278
OAS1	14.53	17.271	17.386	10.711	9.727	7.592
OASL	2.457	3.168	2.511	6.154	3.715	3.598
OGFR	22.045	29.632	30.592	50.68	62.664	42.64
PARP12	4.354	4.525	4.108	4.763	3.494	4.676
PARP14	4.526	2.566	4.851	16.282	15.359	25.657
PARP9	1.183	0.763	0.805	4.212	3.087	4.723
PLSCR1	4.792	3.613	3.754	10.743	7.425	11.531
PNPT1	17.348	15.858	15.713	5.569	6.161	8.936
PROCR	0	0.07	0	1.015	0.3	0.618
PSMA3	132.28	158.183	118.784	79.129	81.71	84.271
PSME2	0.257	0	0	0	0	0
RIPK2	4.474	6.648	5.581	6.496	4.382	6.288
RSAD2	0.407	0.27	0.461	0.983	0.46	0.758
RTP4	6.517	7.268	6.206	15.297	12.647	14.746
SAMD9	9.937	6.77	9.861	7.745	7.469	12.509
SAMD9L	8.825	7.317	8.629	4.958	4.41	7.067
SELL	6.824	6.39	6.29	1.124	1.394	1.574
SLC25A28	22.452	27.93	23.603	19.56	32.107	25.729
SP110	3.619	2.986	3.935	15.725	14.177	15.864
STAT2	23.264	15.585	22.293	23.297	33.668	45.817
TDRD7	3.165	2.773	2.727	4.04	4.81	5.195
TENT5A	1.084	0.613	1.164	7.103	4.446	7.126
TMEM140	15.165	14.163	17.872	46.569	50.869	49.364
TRAFD1	19.444	16.436	18.511	28.743	24.129	23.311
TRIM14	9.986	7.956	9.754	4.651	4.244	6.063
TRIM21	18.422	18.893	18.784	46.052	45.569	38.807
TRIM25	34.622	25.854	31.892	30.867	24.642	34.762
TRIM26	0.054	0	0	0	0	0
TRIM5	2.166	1.934	1.653	2.954	3.729	4.351
TXNIP	35.294	29.982	56.018	36.747	39.194	35.687
UBA7	3.852	3.28	2.787	1.376	2.77	2.122
UBE2L6	40.427	47.243	45.114	66.1	57.283	45.748
USP18	0.314	0.49	0.466	2.098	1.368	1.487
